# Supplementary material for: Cost-effectiveness analysis of AS04-adjuvanted human papillomavirus 16/18 vaccine compared with human papillomavirus 6/11/16/18 vaccine in the Philippines, with the new 2-dose schedule
Source: Hum Vaccin Immunother. 2017 Jan 11;13(5):1158–66. doi: 10.1080/21645515.2016.1269991 (PMC5443386; doi:10.1080/21645515.2016.1269991)
Supplement: Supplementary files [file khvi-13-05-1269991-s001.zip]

Archive with 6 entries (6 files):
- 2016HV0328R1-s01.pdf
- 2016HV0328R1-s02.pdf
- 2016HV0328R1-s03.pdf
- 2016HV0328R1-s04.docx
- 2016HV0328R1-s05.docx
- Supplemental material.docx
